# Supplementary material for: A Recent Lineage Split in Cladium mariscus Preceding the Disjunction of Two Biodiversity Hotspots: Evidence From Plastid Genomes
Source: Ecol Evol. 2025 Dec 26;15(12):e72456. doi: 10.1002/ece3.72456 (PMC12742432; doi:10.1002/ece3.72456)
Supplement: Supplementary file 1 — Appendix S1: 38 complete chloroplast sequence species obtained on NCBI. [file ECE3-15-e72456-s003.xlsx]

## Sheet: Sheet1
38 complete chloroplast sequence species obtained on NCBI
	Species	The number in NCBI
1	Juncus effusus	NC 059754
2	Scleria parvula	NC 061314
3	Hypolytrum nemorum	NC 036036
4	Gahnia tristis	NC 061305
5	Carex littledalei	NC 066809
6	Carex siderosticta	NC 027250
7	Carex alatauensis	NC 061251
8	Carex capillifolia	NC 061252
9	Carex sargentiana	NC 061255
10	Carex myosuroides	NC 063519
11	Carex microglochin	NC 061254
12	Carex tibetikobresia	NC 088442
13	Carex breviculmis	NC 072263
14	Carex agglomerata	NC 060382
15	Carex kokanica	NC 061253
16	Carex gibba	NC 061300
17	Carex lithophila	NC 068625
18	Carex laevissima	NC 060846
19	Carex neurocarpa	NC 036037
20	Eleocharis cellulosa	NC 047448
21	Eleocharis dulcis	NC 047447
22	Bolboschoenus planiculmis	NC 058998
23	Schoenoplectus tabernaemontani	NC 088443
24	Isolepis setacea	NC 056187
25	Cyperus difformis	NC 061302
26	Cyperus amuricus	NC 084247
27	Coperus exaltatus	NC 054300
28	Coperus iria	NC 054301
29	Cyperus flavidus	NC 061312
30	Cyperus simaoensis	NC 061335
31	Cyperus malaccensis	NC 082309
32	Cyperus glomeratus	NC 061303
33	Cyperus michelianus	NC 061334
34	Cyperus papyrus	NC 072297
35	Coperus aromaticus	NC 051510
36	Cyperus esculentus	NC 058698
37	Cyperus rotundus	NC 050170
38	Cuperus stolonifer	NC 087701
