# Supplementary material for: A Recent Lineage Split in Cladium mariscus Preceding the Disjunction of Two Biodiversity Hotspots: Evidence From Plastid Genomes
Source: Ecol Evol. 2025 Dec 26;15(12):e72456. doi: 10.1002/ece3.72456 (PMC12742432; doi:10.1002/ece3.72456)
Supplement: Supplementary file 2 — Appendix S2: The 89 genetic classifications of Cladium mariscus. [file ECE3-15-e72456-s002.xlsx]

## Sheet: Sheet1
s-1-The 89 genetic classifications of Cladium mariscus
Group of genes	Name of genes
Subunits of ATP synthase	atpA, atpA_copy2, atpB, atpE, atpF, atpF_copy2, atpH, atpH_copy2, atpI, atpI_copy2
Subunits of NADH-dehydrogenase	ndhA, ndhA_copy2, ndhB, ndhC, ndhD, ndhE, ndhF, ndhG, ndhG_copy2, ndhH, ndhH_copy2, ndhI, ndhI_copy2, ndhJ, ndhK
Subunits of cytochrome b/f complex	petA, petB, petD, petG, petL, petN
Subunits of photosystem I	psaA, psaB, psaC, psaI, psaJ
Subunits of photosystem II	psbA, psbB, psbC, psbD, psbE, psbF, psbH, psbI, psbI_copy2, psbJ, psbK, psbK_copy2, psbL, psbM, psbN, psbT, psbZ, ycf3
Large subunit of ribosome	rpl14, rpl16, rpl2, rpl20, rpl22, rpl23, rpl23_copy2, rpl2_copy2, rpl32, rpl33, rpl36
Small subunit of ribosome	rps11, rps12, rps14, rps15, rps15_copy2, rps16, rps19, rps19_copy2, rps2, rps3, rps4, rps4_copy2, rps7, rps8
DNA dependent RNA polymerase	rpoA, rpoB, rpoC1, rpoC2
Subunit of rubisco	rbcL
c-type cytochrome synthesis gene	ccsA
Envelop membrane protein	cemA
Maturase	matK
Protease	clpP
Subunit of Acetyl-CoA-carboxylase	None
Translational initiation factor	None
Conserved open reading frames	ycf4
Other genes	None
