# Supplementary material for: A Recent Lineage Split in Cladium mariscus Preceding the Disjunction of Two Biodiversity Hotspots: Evidence From Plastid Genomes
Source: Ecol Evol. 2025 Dec 26;15(12):e72456. doi: 10.1002/ece3.72456 (PMC12742432; doi:10.1002/ece3.72456)
Supplement: Supplementary file 3 — Appendix S3: The detailed number and total number of simple sequence repeats (SSRs) of different species. [file ECE3-15-e72456-s001.xlsx]

## Sheet: Sheet1
s-2-The detailed number and total number of simple sequence repeats (SSRs) of different species
	A/T	G/C	AT/TA	AAG/CTT	AAT/ATT	AGAT/ATCT	Total
Cladium mariscus	58	0	5	1	1	0	65
Bolboschoenus planiculmis	111	0	3	0	0	0	114
Carex breviculmis	68	0	9	0	0	0	77
Cyperus papyrus	96	0	11	0	1	2	110
Eleocharis cellulosa	104	0	12	0	1	0	117
Gahnia tristis	43	1	4	0	1	0	49
Hypolytrum nemorum	21	0	2	0	0	0	23
Isolepis setacea	93	0	16	0	0	0	109
Schoenoplectus tabernaemontani	141	1	4	0	0	0	146
Scleria parvula	39	0	4	1	2	0	46
Total	774	2	70	2	6	2
